# Supplementary material for: The APOA1-SNCA Axis as a Molecular Bridge Between CKD and Parkinson’s Disease: A Systems Biology Model of Kidney-to-Brain Propagation via Exosomal Pathways
Source: Int J Mol Sci. 2026 May 8;27(10):4176. doi: 10.3390/ijms27104176 (PMC13207088; doi:10.3390/ijms27104176)
Supplement: Supplementary file 1 [file ijms-27-04176-s001.zip]

Archive with 4 entries (4 files):
- Supplementary Data S1.pdf
- Supplementary Data S2.pdf
- Supplementary Data S3.pdf
- Supplementary Data S4.pdf
